# Supplementary material for: Prevalence and predictors of COVID-19 vaccination hesitancy among healthcare workers in Sub-Saharan Africa: A systematic review and meta-analysis
Source: PLoS One. 2023 Jul 28;18(7):e0289295. doi: 10.1371/journal.pone.0289295 (PMC10381063; doi:10.1371/journal.pone.0289295)
Supplement: S1 Raw data — (XLSX) [file pone.0289295.s004.xlsx]

## Sheet: Hesitance1
author	year	country	region	participants	sample	Hesitance	Risk_of_Bias
Abay et al	2022	Ethiopia	East	HCW	464	72	Low risk
Abdullahi et al	2022	Nigeria	West	HCW	1004	223	Low risk
Adane et al	2022	Ethiopia	East	HCW	404	141	Low risk
Aemro et al	2021	Ethiopia	East	HCW	440	192	Low risk
Agha et al	2021	Nigeria	West	HCW	697	332	High risk
Alhassan et al	2021	Ghana	West	HCW	1605	347	High risk
Amuzie et al	2021	Nigera	West	HCW	422	231	Low risk
Pharm et al	2022	Ethiopia	East	HP	319	87	Low risk
Nnaemeka et al	2022	Nigeria	West	HP	710	287	Low risk
Gbeasor-Komlanvi et al	2021	Togo	West	HP	1115	359	Low risk
Nzaji et al	2020	DRC	Central	HCW	613	443	Low risk
Andrew et al	2021	Uganda	East	MS	600	184	Low risk
Eveline et al	2022	Tanzania	East	HP	811	517	Low risk
Mohammed et al	2021	Ethiopia	East	HCW	614	370	Low risk
Mustapha et al	2021	Nigeria	West	MS	440	264	Low risk
Emmanuel et al	2022	Nigeria	West	HCW	6000	1079	High risk
Terna et al	2022	Nigeria	West	HCW	10184	858	Low risk
Juliet et al	2022	Uganda	East	HCW	357	7	Low risk
Dufera et al	2021	Ethiopia	East	HP	522	198	low risk
Tolossa et al	2022	Ethiopia	East	HP	439	191	Low risk
Yendewa et al	2022	Sierra Leone	West	HCW	592	356	Low risk
Daniel et al	2022	Ethiopia	East	HCW	1314	332	Low risk

## Sheet: Hesitance2
author	Title	Year	Country	Region	Participants	Design	Sample	Response rate (%)	Sampling	Survey period	Hesitance (n)	Average age	Male (n)	Negative beliefs	Low risk	Side effects	safety	Misinformation	Risk of bias
Abay et al[20]	Assessment of attitude towards COVID-19 vaccine and associated factors among clinical practitioners in Ethiopia: A cross-sectional study	2022	Ethiopia	East	Healthcare workers	cross-sectional	464	92.2	convenience	April - May 2021	72	Majority, 20-29, 229(51.8%)	59.2						Low risk
Adane et al[21]	Knowledge, attitudes, and perceptions of COVID-19 vaccine and refusal to receive COVID-19 vaccine among healthcare workers in northeastern Ethiopia of COVID-19 vaccine and refusal to receive COVID-19 vaccine among healthcare workers in northeastern Ethiopia	2022	Ethiopia	East	Healthcare workers	Institution-based cross-sectional study	404	97	Simple random sampling	May, 2021	141	Majority,20-30,157(40.1%)	50.5	137		221			Low risk
Aemro et al[22]	Determinants of COVID-19 vaccine hesitancy among health care workers in Amhara region referral hospitals, Northwest Ethiopia: a cross_x0002_sectional study	2021	Ethiopia	East	Healthcare workers	cross-sectional	440	95	Simple random sampling	may-June 2021	192	Majority,26-30,234(56.0%)	62.4	96	56	28			Low risk
Amuzie et al[23]	COVID-19 vaccine hesitancy among healthcare workers and its socio-demographic determinants in Abia State, Southeastern Nigeria: a cross-sectional study	2021	Nigera	West	Healthcare workers	cross-sectional	422	100	Simple random sampling	March,2021	231	Majority,30-39,163(38.6%)	32.9						Low risk
Pharm et al[24]	Health Professionals’ COVID-19 Vaccine Acceptance and Associated Factors in Tertiary Hospitals of South-West Ethiopia: A Multi-Center Cross- Sectional Study	2022	Ethiopia	East	Health professional	cross-sectional	319	100	stratified sampling technique	June 30, 2021 to July 30, 2021	87	Majority, 20-29, 56.7%	53.6	76	79	82	82		Low risk
Nnaemeka et al[25]	Predictors of COVID-19 Vaccine Acceptance among Healthcare Workers in Nigeria	2022	Nigeria	West	Health professional	cross-sectional	710	99.3	Convenience	September 2021 - March 2022	287	Majority, 15-25, 43.4%	39.6			348	123		Low risk
Nzaji et al[26]	Acceptability of Vaccination Against COVID-19 Among Healthcare Workers in the Democratic Republic of the Congo	2020	Democratic Republic of Congo	Central	Healthcare workers	analytical cross-sectional	613	100	Convenience	March - April 2020	443	Average 40.3 years (25 and above) 95.3%	50.9						Low risk
Andrew et al[27]	Acceptance of the coronavirus disease_x0002_2019 vaccine among medical students in Uganda	2021	Uganda	East	Medical students	online descriptive survey	600	100	Convenience	5 March to 21 March 2021	184	Majority, ≤24 367 (61.2%)	62.8	11	106	242	242	201	Low risk
Eveline et al[28]	The Coverage and Acceptance Spectrum of COVID-19 Vaccines among Healthcare Professionals in Western Tanzania: What Can We Learn from This Pandemic	2022	Tanzania	East	Health professional	cross-sectional	811		Convenience	September, 2021	517	Average 35 (30 and above) 516 63.6%	52	18		197	359		Low risk
Mohammed et al[29]	COVID-19 vaccine hesitancy among Ethiopian healthcare workers	2021	Ethiopia	East	Healthcare workers	institutional-based cross-sectional	614	96.8	Convenience	March - July 2021	370	Majority, <30 years old 30.57years (350, 57.0%)	48.5	95	275	142	124	326	Low risk
Mustapha et al[30]	Factors associated with acceptance of COVID_x0002_19 vaccine among University health sciences students in Northwest Nigeria	2021	Nigeria	West	Medical students	online self-administered cross-sectional	440	96.7	Convenience	March - June 2021	264	Average 23 296 (67.3%)	49.1						Low risk
Dufera et al[31]	COVID-19 Vaccine Uptake and Associated Factors Among Health Professionals in Ethiopia	2021	Ethiopia	East	Health professional	Online crossectional survey	522	100	Snow balling	June 1 to 30, 2021	198	Majority, 30-39, 77.8%	90.2						Low risk
Tolossa et al[32]	Attitude of health professionals towards COVID-19 Vaccination and associated factors among health professionals, Western Ethiopia: A crossectional survey	2022	Ethiopia	East	Health professional	Cross sectional study	439	98.1	Proportionate	April 14-21, 2021	191	Majority, <30 years, 63.57	62.2						Low risk
Yendewa et al[33]	COVID-19 vaccine hesitancy among healthcare workers and trainees in free town Sierra Leone: A cross sectional study	2022	Sierra Leone	West	Healthcare workers	Cross sectional survey	592	100	convenience	January to Mrch 2022	356	29	67.2						Low risk
Botwe et al[34]	COVID-19 vaccine hesitancy concerns: Findings from a Ghana clinical radiography workforce survey	2022	Ghana	West	Healthcare workers	Cross sectional survey	108	46.8	Consecutive	24th-28th February 2021	44	Majority, 20-29, 55(50.9%)	67.6			1		3	Low risk
